# Supplementary material for: Exploring the causal relationship between immune cell and all-cause heart failure: a Mendelian randomization study
Source: Front Cardiovasc Med. 2024 Jun 13;11:1363200. doi: 10.3389/fcvm.2024.1363200 (PMC11210391; doi:10.3389/fcvm.2024.1363200)
Supplement: Supplementary file 1 [file Table1.xlsx]

## Sheet: 38 exposure(IVW)
id.exposure	exposure	Abbreviate	method	nsnp	b	se	pval	or	or_lci95	or_uci95	estimate	method	nsnp	b	se	pval	or	or_lci95	or_uci95	estimate	method	nsnp	b	se	pval	or	or_lci95	or_uci95	estimate
ebi-a-GCST90001400	IgD+ B cell Absolute Count	IgD+ B cell Absolute Count	MR Egger	15	0.0233903	0.00826971	0.014	1.02367	1.00721	1.04039	1.02(1.01-1.04)	Weighted median	15	0.0181029	0.00940992	0.054	1.01827	1.00016	1.03671	1.02(1.00-1.04)	Inverse variance weighted (fixed effects)	15	0.0173233	0.00677867	0.011	1.01747	1.00405	1.03108	1.02(1.00-1.03)
ebi-a-GCST90001433	IgD- CD27- B cell %lymphocyte	IgD- CD27- B cell %lymphocyte	MR Egger	22	-0.0172868	0.047903	0.722	0.982862	0.894781	1.07961	0.98(0.89-1.08)	Weighted median	22	-0.0460057	0.0245261	0.061	0.955036	0.912633	0.999411	0.96(0.91-1.00)	Inverse variance weighted (fixed effects)	22	-0.0348326	0.0149468	0.02	0.965767	0.932653	1.00006	0.97(0.93-1.00)
ebi-a-GCST90001731	CD19 on IgD- CD24- B cell	CD19 on IgD- CD24- B cell	MR Egger	24	-0.0138341	0.0261897	0.603	0.986261	0.936912	1.03821	0.99(0.94-1.04)	Weighted median	24	-0.0307697	0.0216364	0.155	0.969699	0.930043	1.01105	0.97(0.93-1.01)	Inverse variance weighted (fixed effects)	24	-0.0294875	0.014716	0.045	0.970943	0.943338	0.999356	0.97(0.94-1.00)
ebi-a-GCST90001458	Myeloid Dendritic Cell Absolute Count	MDC Absolute Count	MR Egger	53	0.0213302	0.011653	0.073	1.02156	0.998491	1.04516	1.02(1.00-1.05)	Weighted median	53	0.0190701	0.0130766	0.145	1.01925	0.995178	1.04391	1.02(1.00-1.04)	Inverse variance weighted (fixed effects)	53	0.0169644	0.0070941	0.017	1.01711	1.0016	1.03285	1.02(1.00-1.03)
ebi-a-GCST90001461	Dendritic Cell Absolute Count	DC Absolute Count	MR Egger	44	0.0563041	0.0230406	0.019	1.06792	1.01121	1.10679	1.06(1.01-1.11)	Weighted median	44	0.0333989	0.0164021	0.042	1.03396	1.00016	1.06891	1.03(1.00-1.07)	Inverse variance weighted (fixed effects)	44	0.030654	0.0105613	0.004	1.03113	1.00739	1.05543	1.03(1.01-1.06)
ebi-a-GCST90001470	CD62L- plasmacytoid Dendritic Cell Absolute Count	CD62L- pDC Absolute Count	MR Egger	32	-0.00953019	0.0206451	0.648	0.990515	0.951235	1.03142	0.99(0.95-1.03)	Weighted median	32	-0.0255508	0.0181215	0.159	0.974773	0.940859	1.00991	0.97(0.94-1.01)	Inverse variance weighted (fixed effects)	32	-0.0376833	0.0118304	0.001	0.963018	0.940365	0.986216	0.96(0.94-0.99)
ebi-a-GCST90001472	CD62L- CD86+ myeloid Dendritic Cell Absolute Count	CD62L- CD86+ MDC Absolute Count	MR Egger	83	0.0310083	0.0114938	0.008	1.03005	1.00727	1.05334	1.03(1.01-1.05)	Weighted median	83	0.0198706	0.0088464	0.025	1.02015	1.02015	1.03837	1.02(1.00-1.04)	Inverse variance weighted (fixed effects)	83	0.0142192	0.00586397	0.015	1.01383	1.01383	1.02642	1.01(1.00-1.03)
ebi-a-GCST90001473	CD62L- CD86+ myeloid Dendritic Cell %Dendritic Cell	CD62L- CD86+ MDC %DC	MR Egger	86	0.0255492	0.0117801	0.033	1.0245	1.00133	1.0482	1.02(1.00-1.05)	Weighted median	86	0.019201	0.00921758	0.037	1.01941	1.00071	1.03846	1.02(1.00-1.05)	Inverse variance weighted (fixed effects)	86	0.0119634	0.00580594	0.039	1.01156	0.998885	1.0244	1.01(1.00-1.02)
ebi-a-GCST90001831	CD62L on CD62L+ myeloid Dendritic Cell	CD62L on CD62L+MD Cell	MR Egger	23	0.015737	0.0284928	0.587	1.01586	0.960685	1.07421	1.02(0.96-1.07)	Weighted median	23	0.0455981	0.0176048	0.01	1.04665	1.01167	1.08284	1.05(1.01-1.08)	Inverse variance weighted (fixed effects)	23	0.0427751	0.0126912	0.001	1.0437	1.01806	1.06999	1.04(1.02-1.07)
ebi-a-GCST90001506	CD25++ CD4+ T cell %T cell	CD25++ CD4+ T cell %T cell	MR Egger	24	0.0231049	0.0169687	0.187	1.02337	0.989898	1.05798	1.02(0.99-1.06)	Weighted median	24	0.0232064	0.0173067	0.18	1.02348	0.992023	1.05593	1.02(0.99-1.06)	Inverse variance weighted (fixed effects)	24	0.0224182	0.010923	0.04	1.02267	0.998681	1.04724	1.02(1.00-1.05)
ebi-a-GCST90001510	CD25++ CD45RA- CD4 not regulatory T cell Absolute Count	CD25++ CD45RA- CD4 not Treg Absolute Count	MR Egger	25	0.00934695	0.00799156	0.254	1.00939	0.993703	1.02533	1.01(0.99-1.03)	Weighted median	25	0.0116848	0.00852488	0.17	1.01175	0.994724	1.02907	1.01(0.99-1.03)	Inverse variance weighted (fixed effects)	25	0.0132904	0.00571288	0.02	1.01338	1.0021	1.02479	1.01(1.00-1.02)
ebi-a-GCST90001545	Terminally Differentiated CD4+ T cell Absolute Count	TD CD4+ T cell	MR Egger	18	-0.049795	0.0435851	0.27	0.951424	0.873522	1.03627	0.95(0.87-1.04)	Weighted median	18	-0.0511683	0.023959	0.033	0.950119	0.907375	0.994876	0.95(0.91-0.99)	Inverse variance weighted (fixed effects)	18	-0.0360811	0.0157197	0.022	0.964562	0.927627	1.00297	0.96(0.93-1.00)
ebi-a-GCST90001603	T cell Absolute Count	T cell Absolute Count	MR Egger	21	0.0049838	0.0301982	0.871	1.005	0.947238	1.06628	1.00(0.95-1.07)	Weighted median	21	0.029885	0.0234933	0.203	1.03034	0.985857	1.07682	1.03(0.99-1.08)	Inverse variance weighted (fixed effects)	21	0.0381865	0.0176023	0.03	1.03892	1.00369	1.07539	1.04(1.00-1.08)
ebi-a-GCST90001630	CD8+ Natural Killer T Absolute Count	CD8+ NKT cell Absolute Count	MR Egger	29	0.0401684	0.0486265	0.416	1.04099	0.946353	1.14508	1.04(0.95-1.15)	Weighted median	29	0.0399898	0.0227373	0.079	1.0408	0.996662	1.08689	1.04(1.00-1.09)	Inverse variance weighted (fixed effects)	29	0.0294188	0.0149693	0.049	1.02986	0.994429	1.06654	1.03(0.99-1.07)
ebi-a-GCST90001671	CD39+ CD8+ T cell %CD8+ T cell	CD39+ CD8+ T cell %CD8+ T cell	MR Egger	196	0.0195302	0.00734203	0.008	1.01972	1.00515	1.0345	1.02(1.01-1.03)	Weighted median	196	0.0156289	0.00630957	0.013	1.01575	1.00354	1.02811	1.02(1.00-1.03)	Inverse variance weighted (fixed effects)	196	0.0098997	0.00394727	0.012	1.00995	1.0018	1.01816	1.01(1.00-1.02)
ebi-a-GCST90001841	CD3 on Central Memory CD4+ T cell	CD3 on CM CD4+ T cell	MR Egger	60	0.0288023	0.0108047	0.01	1.02922	1.00765	1.05125	1.03(1.01-1.05)	Weighted median	60	0.0223784	0.00950598	0.019	1.02263	1.00335	1.04228	1.02(1.00-1.04)	Inverse variance weighted (fixed effects)	60	0.0206757	0.00655182	0.002	1.02089	1.00786	1.03409	1.02(1.01-1.03)
ebi-a-GCST90001845	CD3 on CD45RA- CD4+ T cell	CD3 on CD45RA- CD4+ T cell	MR Egger	64	0.0226144	0.0122641	0.07	1.02287	0.998578	1.04776	1.02(1.00-1.05)	Weighted median	64	0.0233225	0.0105685	0.027	1.0236	1.00358	1.04402	1.02(1.00-1.04)	Inverse variance weighted (fixed effects)	64	0.0210131	0.00705115	0.003	1.02124	1.00722	1.03545	1.02(1.01-1.04)
ebi-a-GCST90001846	CD3 on Central Memory CD8+ T cell	CD3 on CM CD8+ T cell	MR Egger	48	0.00926116	0.0200286	0.646	1.0093	0.970451	1.04971	1.01(0.97-1.05)	Weighted median	48	0.0142352	0.0127908	0.266	1.01434	0.988543	1.0408	1.01(0.99-1.04)	Inverse variance weighted (fixed effects)	48	0.0171677	0.00867527	0.048	1.01732	1.00016	1.03476	1.02(1.00-1.03)
ebi-a-GCST90001848	CD3 on Natural Killer T	CD3 on NKT	MR Egger	21	-0.0390507	0.0287932	0.191	0.961702	0.908932	1.01754	0.96(0.91-1.02)	Weighted median	21	-0.0166076	0.0223297	0.457	0.98353	0.94369	1.02505	0.98(0.94-1.03)	Inverse variance weighted (fixed effects)	21	-0.0305772	0.0150226	0.042	0.969886	0.941322	0.999316	0.97(0.94-1.00)
ebi-a-GCST90001851	CD3 on T cell	CD3 on T cell	MR Egger	56	0.0226771	0.00933554	0.018	1.02294	1.00439	1.04183	1.02(1.00-1.04)	Weighted median	56	0.00710965	0.00946687	0.453	1.00713	0.988302	1.02633	1.01(0.99-1.03)	Inverse variance weighted (fixed effects)	56	0.0122837	0.00618579	0.047	1.01236	1.00016	1.02471	1.01(1.00-1.02)
ebi-a-GCST90001854	CD3 on CD39+ activated CD4 regulatory T cell	CD3 on CD39+ activated CD4 Treg	MR Egger	72	0.000159077	0.0131371	0.99	1.00016	0.974735	1.02625	1.00(0.97-1.03)	Weighted median	72	0.00513628	0.0104714	0.624	1.00515	0.984523	1.02621	1.01(0.98-1.03)	Inverse variance weighted (fixed effects)	72	0.0143674	0.0067217	0.033	1.01447	1.00119	1.02792	1.01(1.00-1.03)
ebi-a-GCST90001855	CD3 on secreting CD4 regulatory T cell	CD3 on secreting CD4 Treg	MR Egger	64	0.0153208	0.0126819	0.232	1.01544	0.99051	1.041	1.02(0.99-1.04)	Weighted median	64	0.00434739	0.010708	0.685	1.00436	0.984567	1.02454	1.00(0.98-1.02)	Inverse variance weighted (fixed effects)	64	0.0150713	0.00669025	0.024	1.01519	1.00178	1.02877	1.02(1.00-1.03)
ebi-a-GCST90001857	CD3 on activated & secreting CD4 regulatory T cell	CD3 on activated & secreting CD4 Treg	MR Egger	77	0.0145181	0.011963	0.229	1.01462	0.099111	1.0387	1.01(0.99-1.04)	Weighted median	77	0.0125298	0.0100181	0.211	1.01261	0.993278	1.03232	1.01(0.99-1.03)	Inverse variance weighted (fixed effects)	77	0.0185235	0.0063703	0.004	1.0187	1.00606	1.0315	1.02(1.01-1.03)
ebi-a-GCST90001858	CD3 on CD45RA+ CD4+ T cell	CD3 on CD45RA+ CD4+ T cell	MR Egger	88	0.0174448	0.009754	0.077	1.0176	0.998328	1.03724	1.02(1.00-1.04)	Weighted median	88	0.00505143	0.00871629	0.562	1.00506	0.988728	1.02167	1.01(0.99-1.02)	Inverse variance weighted (fixed effects)	88	0.0114735	0.00556526	0.039	1.01154	1.00029	1.02291	1.01(1.00-1.02)
ebi-a-GCST90001860	CD3 on CD39+ CD4+ T cell	CD3 on CD39+ CD4+ T cell	MR Egger	76	0.00490129	0.0111917	0.663	1.00491	0.98311	1.0272	1.00(0.98-1.03)	Weighted median	76	0.00587522	0.00940569	0.532	1.00589	0.986972	1.02518	1.01(0.99-1.03)	Inverse variance weighted (fixed effects)	76	0.0194611	0.00604675	0.001	1.01965	1.00741	1.03204	1.02(1.01-1.03)
ebi-a-GCST90001862	CD3 on CD28+ CD4-CD8- T cell	CD3 on CD28+ CD4- CD8- T cell	MR Egger	14	-0.00657877	0.0165092	0.697	0.993443	0.961811	1.02611	0.99(0.96-1.03)	Weighted median	14	-0.00539995	0.0159455	0.735	0.994615	0.962929	1.02734	0.99(0.96-1.03)	Inverse variance weighted (fixed effects)	14	-0.0237299	0.0110934	0.032	0.976549	0.952246	1.00147	0.98(0.95-1.00)
ebi-a-GCST90001868	CD3 on CD4 regulatory T cell	CD3 on CD4 Treg	MR Egger	67	0.0251432	0.0168623	0.141	1.02546	0.992124	1.05992	1.03(0.99-1.06)	Weighted median	67	0.00581056	0.0117581	0.621	1.00583	0.982351	1.02987	1.01(0.98-1.03)	Inverse variance weighted (fixed effects)	67	0.0184371	0.0071192	0.01	1.01861	1.00268	1.03479	1.02(1.00-1.03)
ebi-a-GCST90001878	HVEM on Effector Memory CD4+ T cell	HVEM on CD4+ TEM	MR Egger	22	-0.0144527	0.0302636	0.638	0.985651	0.928886	1.04589	0.99(0.93-1.05)	Weighted median	22	-0.0204944	0.0153131	0.181	0.979714	0.950737	1.00957	0.98(0.95-1.01)	Inverse variance weighted (fixed effects)	22	-0.0236212	0.0101748	0.02	0.976656	0.954192	0.999648	0.98(0.95-1.00)
ebi-a-GCST90001886	CD28 on CD39+ activated CD4 regulatory T cell	CD28 on CD39+ activated CD4 Treg	MR Egger	36	-0.0217059	0.0117169	0.073	0.978528	0.956312	1.00126	0.98(0.96-1.00)	Weighted median	36	-0.0149391	0.0125034	0.232	0.985172	0.961662	1.00926	0.99(0.96-1.01)	Inverse variance weighted (fixed effects)	36	-0.0163432	0.00825837	0.048	0.98379	0.967994	0.999843	0.98(0.97-1.00)
ebi-a-GCST90001585	CD14+ CD16+ monocyte %monocyte	CD14+ CD16+ monocyte %monocyte	MR Egger	66	-0.0435857	0.0177746	0.017	0.95735	0.924572	0.991291	0.96(0.92-0.99)	Weighted median	66	-0.025408	0.0122519	0.038	0.974912	0.950736	0.999703	0.97(0.95-1.00)	Inverse variance weighted (fixed effects)	66	-0.0248057	0.00785956	0.002	0.975499	0.959358	0.991912	0.98(0.96-0.99)
ebi-a-GCST90001909	CD45 on CD14+ monocyte	CD45 on CD14+ monocyte	MR Egger	18	-0.0252145	0.0203354	0.233	0.975101	0.937	1.01475	0.98(0.94-1.01)	Weighted median	18	-0.0231788	0.0190331	0.223	0.977088	0.939393	1.0163	0.98(0.94-1.02)	Inverse variance weighted (fixed effects)	18	-0.0343861	0.0137416	0.012	0.966198	0.940523	0.992575	0.97(0.94-0.99)
ebi-a-GCST90001970	FSC-A on HLA DR+ Natural Killer	FSC-A on HLA DR+ NK	MR Egger	46	-0.0173809	0.010921	0.119	0.982769	0.961956	1.00403	0.98(0.96-1.00)	Weighted median	46	-0.00656038	0.0106754	0.539	0.993461	0.972641	1.01473	0.99(0.97-1.01)	Inverse variance weighted (fixed effects)	46	-0.0170665	0.00694888	0.014	0.983078	0.96978	0.996559	0.98(0.97-1.00)
ebi-a-GCST90002017	CCR2 on monocyte	CCR2 on monocyte	MR Egger	43	0.0333411	0.0195974	0.096	1.0339	0.994943	1.07439	1.03(0.99-1.07)	Weighted median	43	0.0212951	0.0128865	0.098	1.02152	0.996751	1.04691	1.02(1.00-1.05)	Inverse variance weighted (fixed effects)	43	0.0228062	0.00825667	0.006	1.02307	1.0039	1.0426	1.02(1.00-1.04)
ebi-a-GCST90002042	CD45 on CD33+ HLA DR+ CD14-	CD45 on CD33+ HLA DR+ CD14-	MR Egger	19	0.0419506	0.0501265	0.414	1.04284	0.945258	1.1505	1.04(0.95-1.15)	Weighted median	19	0.0135699	0.0204964	0.508	1.01366	0.97531	1.05352	1.01(0.98-1.05)	Inverse variance weighted (fixed effects)	19	0.0274228	0.0129966	0.035	1.0278	0.996014	1.06061	1.03(1.00-1.06)
ebi-a-GCST90001528	CD33dim HLA DR+ CD11b- %CD33dim HLA DR+	CD33dim HLA DR+ CD11b- %CD33dim HLA DR+	MR Egger	30	0.00974536	0.00887143	0.281	1.00979	0.0992386	1.0275	1.01(0.99-1.03)	Weighted median	30	0.0128965	0.00747883	0.085	1.01298	0.0997876	1.02831	1.01(1.00-1.03)	Inverse variance weighted (fixed effects)	30	0.0124286	0.00509847	0.015	1.01251	1.00053	1.02462	1.01(1.00-1.02)
ebi-a-GCST90002092	CD11b on Granulocytic Myeloid-Derived Suppressor Cells	CD11b on G-MDSC	MR Egger	3	-0.0522277	0.0435573	0.443	0.949113	0.871447	1.0337	0.95(0.87-1.03)	Weighted median	3	-0.0242549	0.0153928	0.115	0.976037	0.946229	1.00678	0.98(0.95-1.01)	Inverse variance weighted (fixed effects)	3	-0.0266624	0.0126977	0.036	0.97369	0.949756	0.998227	0.97(0.95-1.00)
ebi-a-GCST90001524	Granulocytic Myeloid-Derived Suppressor Cells Absolute Count	MDSCs	MR Egger	27	0.0139471	0.0229074	0.548	1.01404	0.969523	1.06061	1.01(0.97-1.06)	Weighted median	27	0.01594	0.0158997	0.316	1.01607	0.984006	1.04917	1.02(0.98-1.05)	Inverse variance weighted (fixed effects)	27	0.0218322	0.0108001	0.043	1.02207	1.00007	1.04456	1.02(1.00-1.04)
ebi-a-GCST90001870	CD34 on Hematopoietic Stem Cell	CD34 on HSC	MR Egger	19	-0.0120075	0.0100971	0.251	0.988064	0.968702	1.00781	0.99(0.97-1.01)	Weighted median	19	-0.00838592	0.0094103	0.373	0.991649	0.972042	1.01165	0.99(0.97-1.01)	Inverse variance weighted (fixed effects)	19	-0.0167207	0.00699826	0.017	0.983418	0.970021	0.997	0.98(0.97-1.00)

## Sheet: 6 exposure(IVW MR Egger WM)
exposure	method	nsnp	b	se	pval	or	or_lci95	or_uci95	estimate
DC Absolute Count	MR Egger	44	0.0563041	0.0230406	0.019	1.06792	1.01121	1.10679	1.06(1.01-1.11)
	Weighted median	44	0.0333989	0.0164021	0.042	1.03396	1.00016	1.06891	1.03(1.00-1.07)
	Inverse variance weighted (fixed effects)	44	0.030654	0.0105613	0.004	1.03113	1.00739	1.05543	1.03(1.01-1.06)
CD62L- CD86+ MDC Absolute Count	MR Egger	83	0.0310083	0.0114938	0.008	1.03005	1.00727	1.05334	1.03(1.01-1.05)
	Weighted median	83	0.0198706	0.0088464	0.025	1.02015	1.00226	1.03837	1.02(1.00-1.04)
	Inverse variance weighted (fixed effects)	83	0.0142192	0.00586397	0.015	1.01383	1.00138	1.02642	1.01(1.00-1.03)
CD62L- CD86+ MDC %DC	MR Egger	86	0.0255492	0.0117801	0.033	1.0245	1.00133	1.0482	1.02(1.00-1.05)
	Weighted median	86	0.019201	0.00921758	0.037	1.01941	1.00071	1.03846	1.02(1.00-1.05)
	Inverse variance weighted (fixed effects)	86	0.0119634	0.00580594	0.039	1.01156	0.998885	1.0244	1.01(1.00-1.02)
CD14+ CD16+ monocyte %monocyte	MR Egger	66	-0.0435857	0.0177746	0.017	0.95735	0.924572	0.991291	0.96(0.92-0.99)
	Weighted median	66	-0.025408	0.0122519	0.038	0.974912	0.950736	0.999703	0.97(0.95-1.00)
	Inverse variance weighted (fixed effects)	66	-0.0248057	0.00785956	0.002	0.975499	0.959358	0.991912	0.98(0.96-0.99)
CD39+ CD8+ T cell %CD8+ T cell	MR Egger	196	0.0195302	0.00734203	0.008	1.01972	1.00515	1.0345	1.02(1.01-1.03)
	Weighted median	196	0.0156289	0.00630957	0.013	1.01575	1.00354	1.02811	1.02(1.00-1.03)
	Inverse variance weighted (fixed effects)	196	0.0098997	0.00394727	0.012	1.00995	1.0018	1.01816	1.01(1.00-1.02)
CD3 on CM CD4+ T cell	MR Egger	60	0.0288023	0.0108047	0.01	1.02922	1.00765	1.05125	1.03(1.01-1.05)
	Weighted median	60	0.0223784	0.00950598	0.019	1.02263	1.00335	1.04228	1.02(1.00-1.04)
	Inverse variance weighted (fixed effects)	60	0.0206757	0.00655182	0.002	1.02089	1.00786	1.03409	1.02(1.01-1.03)

## Sheet: Sensitivity
number	id.exposure	exposure	egger_intercept	se	pval		method	Q	Q_df	Q_pval		method	Q	Q_df	Q_pval		Test`$RSSobs	Test`$Pvalue
5	ebi-a-GCST90001461	Dendritic Cell Absolute Count	-0.00648241	0.00500246	0.202106		MR Egger	52.3637	42	0.131218		Inverse variance weighted	54.4573	43	0.113013		57.1186	0.136
7	ebi-a-GCST90001472	CD62L- CD86+ myeloid Dendritic Cell Absolute Count	-0.00552866	0.00332869	0.100597		MR Egger	92.1769	81	0.186049		Inverse variance weighted	95.3162	82	0.149229		97.1682	0.159
8	ebi-a-GCST90001473	CD62L- CD86+ myeloid Dendritic Cell %Dendritic Cell	-0.00428696	0.00329034	0.196172		MR Egger	103.132	84	0.07673		Inverse variance weighted	105.216	85	0.0677906		107.231	0.075
16	ebi-a-GCST90001585	CD14+ CD16+ monocyte %monocyte	0.00545764	0.0045391	0.233652		MR Egger	74.5708	64	0.17219		Inverse variance weighted	76.2553	65	0.160347		78.5591	0.176
19	ebi-a-GCST90001671	CD39+ CD8+ T cell %CD8+ T cell	-0.00347966	0.00219671	0.114815		MR Egger	210.946	194	0.192127		Inverse variance weighted	213.675	195	0.170922		215.553	0.156
24	ebi-a-GCST90001841	CD3 on Central Memory CD4+ T cell	-0.00320355	0.00338682	0.34813		MR Egger	41.09	58	0.954655		Inverse variance weighted	41.9848	59	0.954081		43.709	0.947
